# Supplementary material for: O-GlcNAcylation of UGDH regulates its activity and remodels the extracellular matrix to facilitate tumor growth
Source: Cell Death Differ. 2025 Oct 6;33(3):574–88. doi: 10.1038/s41418-025-01591-8 (PMC13036090; doi:10.1038/s41418-025-01591-8)
Supplement: Supplementary file 2 — Uncropped Western blots [file 41418_2025_1591_MOESM2_ESM.xls]

## Sheet: Figure1E
	Input-Flag				Elution-Flag

## Sheet: Figure1F
β-actin					Input-IP-Flag					IP-RL-2

## Sheet: Figure1G
β-actin				UGDH

## Sheet: Figure1H
Input										IP
	β-actin			Flag-UGDH			HA-OGT				Flag-UGDH			HA-OGT

## Sheet: Figure1I
Input-β-actin				Input-Flag			Input-IP-HA				IP-Flag

## Sheet: Figure1J-M
Glucose-Input-β-actin
				Glucose-Glutamine-Input-Flag				Glucose-Glutamine-IP-Flag				Glucose-Glutamine-IP-RL-2
Glutamine-Input-β-actin
EGF-Input-β-actin				EGF-Input-Flag				EGF-IP-Flag				EGF-IP-RL-2
H2O2-Input-β-actin				H2O2-Input-Flag				H2O2-IP-Flag				H2O2-IP-RL-2

## Sheet: Figure1N
WCL
	β-actin
											0
	UGDH
Click- UGDH
	INPUT
	Elution

## Sheet: Figure1S
Input-Flag				Elution-Flag

## Sheet: Figure2B
β-actin			UGDH

## Sheet: Figure4A
	β-actin				OGT

[truncated: 20 more sheets: Figure7A, Figure7D, Figure7E, Figure7F, Figure7G, Figure7H, Figure7I, Figure7J, Figure7K, Figure7L, FigureS1B, FigureS1C, FigureS1D, FigureS1E, FigureS1F, FigureS7B, FigureS7D, FigureS8A, FigureS8D, FigureS8E]
